# Supplementary material for: Multi-centennial mass balance of perennial ice deposits in Alpine caves mirrors the evolution of glaciers during the Late Holocene
Source: Sci Rep. 2022 Jul 5;12:11374. doi: 10.1038/s41598-022-15516-9 (PMC9256607; doi:10.1038/s41598-022-15516-9)
Supplement: Supplementary file 1 — Supplementary Information 1. [file 41598_2022_15516_MOESM1_ESM.xlsx]

## Sheet: Raw Radiocarbon Data
ORIGINAL REFERENCE: Centennial- to millennial-scale dynamics of perennial ice deposits in Alpine ice caves
GEOGRAPHIC REGION: Austria, Central Europe
cave	latitude	longitude	elevation (m asl)
Hundsalm	47° 32' 42.14'' N	12° 1' 36.04'' E	1520
Bärenloch	47° 33' 58.12'' N	14° 58' 0.54'' E	1518
Guffert	47° 32' 28.15'' N	11° 47' 54.46'' E	1825
Großer Naturschacht	46° 36' 1.53'' N	13° 40' 50.95'' E	1985
Tremml-413-Schacht	47° 37' 37.98'' N	15° 8' 21.06'' E	1910
Eisgruben	47° 36' 1.49'' N	13° 41' 21.3'' E	1695
Kraterschacht	47° 46' 11.79'' N	14° 21' 38.99'' E	1530
Hochschneid	47° 47' 53.5'' N	13° 42' 30.55'' E	1479
DATA:
Column 1:	Cave name
Column 2:	Individually modelled section therein
Column 3:	Laboratory code of each radiocarbon-dated sample
Column 4:	Sample name as referred to in-text
Column 5:	Conventional radiocarbonage determination (Years BP from 1950 CE)
Column 6:	Error on radiocarbon age determination (1-sigma)
Column 7:	Stratigraphic height of the macro-remain
DESCRIPTION:	These are the summary radiocarbon data used to build age models.
Asterisks (*) denote samples excluded from the age-depth model of their respective section.
cave	section	lab-code	sample name	Conventional age (yr BP)	error (±yr BP)	height (cm)
Hundsalm	northern section	UBA-20561	H20	1419	30	0
		UBA-20710	H21	1452	30	20
		UBA-35895	HUN-30	1258	28	90
		UBA-35896	HUN-31	549	26	160
		UBA-20889	H26	688	22	290
		UBA-21456	H18	402	29	340
		UBA-35897	HUN-32	411	29	350
		UBA-35898	HUN-33	203	25	565
		UBA-20459	H28*	172	29	280
Kraterschacht	Eiswallschacht	UBA-38830	K1	650	34	50
		UBA-38831	K2	336	30	350
		UBA-38833	K4	120	28	850
		LTL4510A	P3*	886	45	400
Hochschneid	Iglu	UBA-43647	HE-C01	541	26	15
		UBA-35176	K	509	27	92
		UBA-43986	HE-C03	487	27	92
		UBA-43987	HE-C04	426	40	157
		UBA-35177	L	366	31	277
		UBA-35178	M	387	28	427
		UBA-43990	HE-C08	298	21	462
		UBA-43991	HE-C10	364	19	547
		UBA-43641	HE-C11	257	28	587
		UBA-43992	HE-C12	215	21	704
		UBA-43993	HE-C13	158	22	810
		UBA-43988	HE-C05*	271	20	277
		UBA-43989	HE-C06*	460	19	342
		UBA-43639	HE-C07*	281	27	427
		UBA-43640	HE-C09*	265	25	507
Eisgruben	Eiszungendom	UBA-39212	EG-1	4703	29	1
		UBA-41969	EE-C1	4105	40	10
		UBA-41970	EE-C2	1750	28	50
		UBA-41971-	EE-C3	1072	25	80
		UBA-41972	EE-C4*	51	27	430
	Lawinenschacht	UBA-41973	EE-C5	2148	27	10
		UBA-41975	EE-C7	1646	28	195
		UBA-41985	EE-C17	1492	30	305
		UBA-41987	EE-C19	1203	22	578
		UBA-41988	EE-C20	1028	24	690
		UBA-39213	EG-3	2019	23	10
		UBA-39214	EG-4	1894	24	170
		UBA-41976	EE-C8	1196	26	690
		UBA-41977	EE-C9	1025	30	743
		UBA-41979	EE-C11	776	21	873
		UBA-41980	EE-C12	704	24	931
		UBA-41981	EE-C13	650	23	931
		UBA-41982	EE-C14	592	27	1229
		UBA-41983	EE-C15	324	23	1506
		UBA-41984	EE-C16	339	21	1646
		UBA-41978	EE-C10*	1124	26	743
		UBA-41986	EE-C18*	1127	27	505
		UBA-41974	EE-C6*	2067	25	140
Großer Naturschacht	Eisdom	UBA-41466	GNS-C4	239	21	145
		UBA-41468	GNS-C6	155	24	155
	Rutschbahn	UBA-41470	GNS-C8	191	20	1710
		UBA-38835	K6	107	24	2000
		UBA-41472	GNS-C10	166	20	2600
		UBA-41473	GNS-C11	65	23	2650
		UBA-41474	GNS-C12	83	22	2680
		UBA-41469	GNS-C7*	155	24	1710
		UBA-41471	GNS-C9*	20	19	2400
Tremml-Schacht-413		UBA-41725	TREM-2	199	24	120
		UBA-41724	TREM-1	149	21	190
Bärenloch	middle	UBA-43983	BL-C15	1264	27	410
		UBA-43984	BL-C16	1207	20	434
		UBA-43985	BL-C17	851	19	470
		UBA-43424	BL-C21	859	24	572
		UBA-43982	BL-C13	1167	20	355
		UBA-43422	BL-C14	1141	31	389
		UBA-43986	BL-C18	642	20	497
		UBA-43423	BL-C19	730	20	507
	bottom	UBA-43415	BL-C1	2080	37	20
		UBA-43417	BL-C2	2049	25	45
		UBA-43977	BL-C3	2026	23	67
		UBA-43418	BL-C4	1375	25	157
		UBA-43979	BL-C6	1390	21	192
		UBA-43419	BL-C7	1387	21	215
		UBA-43980	BL-C8	1313	24	285
		UBA-43978	BL-C5	1179	19	182
	top	UBA-43420	BL-C10	906	20	750
		UBA-43981	BL-C11	781	20	925
		UBA-46336	BL-C26	354	29	947
		UBA-43421	BL-C12	310	20	1009
		UBA-46337	BL-C27	368	31	1028
		UBA-46338	BL-C28	220	25	2050
		UBA-46335	BL-C24	151	34	824
Guffert	top	UBA-20525	GU-2	962	35	141
		UBA-35771	GU-3	785	45	387
		UBA-41856	GE-C07	885	25	387
		UBA-35772	GU4	711	22	536
		UBA-35773	GU5	743	23	536
		UBA-41857	GE-C08	721	25	536
		UBA-41858	GE-C09	628	34	670
		UBA-41859	GE-C10	601	31	775
		UBA-41860	GE-C11	488	21	862
		UBA-20251	GU-1	962	35	1152
		UBA-42491	GE-C14	314	19	1404
		UBA-42492	GE-C15	276	24	1552
		UBA-41855	GE-C06*	698	29	200
		UBA-42489	GE-C12*	95	38	1145
		UBA-42490	GE-C13*	1007	28	1258
	bottom	UBA-41850	GE-C1	2261	30	10
		UBA-35774	GU-6	2178	26	27
		UBA-41851	GE-C2	1982	28	44
		UBA-41852	GE-C3	1793	30	70
		UBA-35775	GU-7	1866	25	80
		UBA-41853	GE-C4	1693	30	100
		UBA-41854	GE-C5	1674	30	125
